# Supplementary material for: Hybrid Peptide-Alkoxyamine Drugs: A Strategy for the Development of a New Family of Antiplasmodial Drugs
Source: Molecules. 2024 Mar 21;29(6):1397. doi: 10.3390/molecules29061397 (PMC10974622; doi:10.3390/molecules29061397)
Supplement: Supplementary file 1 [file molecules-29-01397-s001.zip]

Archive with 1 entries (1 files):
- molecules-2890525-supplementary.pdf
